# Supplementary material for: Biliary Microbial Structure of Gallstone Patients With a History of Endoscopic Sphincterotomy Surgery
Source: Front Cell Infect Microbiol. 2021 Jan 27;10:594778. doi: 10.3389/fcimb.2020.594778 (PMC7873689; doi:10.3389/fcimb.2020.594778)
Supplement: Supplementary file 3 [file Table_1.xlsx]

## Sheet: Sheet2
Table S1. Statistical summary of 16S sequencing of each sample.
SampleID	Group	Raw read number	Merged reads	Read number after QC	Average Read length	SD for read length	Q20 ratio	Q30 ratio	GC content	Chimera Number	Final reads used for OTU clustering	OTU number
Bile53	GAEST	35987	35147	34794	422	11	0.759	0.612	0.546	844	25464	157
Bile54	GAEST	37680	36472	36236	418	12	0.727	0.588	0.563	807	24017	904
Bile55	GAEST	39175	38150	37674	425	14	0.765	0.619	0.518	500	25084	473
Bile64	GAEST	38265	37084	36838	418	11	0.742	0.599	0.53	917	24389	466
Bile73	GAEST	31581	31046	30868	427	5	0.766	0.624	0.545	439	24834	1027
Bile80	GAEST	36562	35527	35247	425	7	0.762	0.619	0.553	1323	25539	138
Bile86	GAEST	32638	31701	31473	416	12	0.745	0.604	0.547	471	25401	649
Bile87	GAEST	31612	30380	30129	417	13	0.717	0.58	0.549	1474	21546	841
Bile90	GAEST	39406	38103	37874	422	10	0.732	0.593	0.531	805	23279	618
Bile108	GAEST	38221	36962	36680	427	2	0.735	0.585	0.552	483	22382	206
Bile116	GAEST	39483	38161	37973	415	12	0.723	0.585	0.567	527	24443	480
Bile135	GAEST	37230	36335	35997	427	3	0.75	0.607	0.523	503	23335	1468
Bile138	GAEST	37400	36067	35592	422	14	0.776	0.647	0.514	87	24560	544
Bile144	GAEST	38481	37508	37197	427	2	0.743	0.597	0.55	1038	23751	207
Bile15	GAEST	37908	37547	37299	427	2	0.848	0.722	0.535	671	27521	271
Bile47A	GAN	37295	36929	36661	426	7	0.836	0.705	0.557	1822	27520	414
Bile49	GAN	38445	37666	37238	420	12	0.806	0.671	0.577	884	26584	872
Bile50	GAN	38353	37699	37344	418	12	0.812	0.675	0.524	1350	26974	264
Bile52	GAN	36908	35877	35560	425	8	0.758	0.612	0.552	1530	24241	502
Bile59	GAN	36134	35473	35270	427	3	0.77	0.626	0.55	203	25652	139
Bile65	GAN	38338	37112	36589	420	31	0.807	0.694	0.516	120	26957	305
Bile66	GAN	37901	36459	35857	397	64	0.788	0.661	0.515	307	26693	346
Bile67	GAN	39636	38409	37949	427	8	0.711	0.561	0.529	198	20604	438
Bile68	GAN	31240	30761	30622	427	3	0.768	0.625	0.557	533	24604	1626
Bile71	GAN	31370	30498	30181	426	7	0.751	0.606	0.549	2699	21379	448
Bile72	GAN	37514	36811	36513	428	5	0.759	0.619	0.526	59	23729	745
Bile74	GAN	37002	35842	35286	415	44	0.786	0.665	0.528	575	26108	340
Bile76	GAN	37726	37209	36998	428	6	0.762	0.621	0.528	477	23823	750
Bile82	GAN	37811	36711	36312	427	2	0.808	0.695	0.547	1295	26246	148
Bile84	GAN	38810	37377	36764	424	26	0.808	0.694	0.544	193	27169	157
Bile91	GAN	39828	38471	37956	385	73	0.813	0.691	0.502	23	27345	314
Bile100	GAN	39369	38088	37739	427	7	0.727	0.578	0.562	784	21064	947
Bile101	GAN	36700	35904	35559	427	5	0.766	0.621	0.532	366	24254	1986
Bile106	GAN	38755	37765	36803	418	24	0.805	0.689	0.537	1525	26895	168
Bile107	GAN	37008	35715	35127	420	30	0.819	0.706	0.531	217	26951	270
Bile97	GAN	35621	35265	35133	428	3	0.771	0.632	0.527	0	24296	1295
Bile98	GAN	36536	35584	35327	427	3	0.764	0.621	0.55	710	24937	478
Bile99	GAN	38993	37792	37293	420	26	0.746	0.601	0.533	50	23865	784
Bile113	GAN	38133	37291	37005	428	4	0.754	0.613	0.531	99	22677	885
Bile121	GAN	37856	36608	36218	426	8	0.728	0.582	0.524	41	22423	250
Bile126	GAN	37066	36000	35707	427	3	0.768	0.624	0.555	1250	24075	1622
Bile127	GAN	38390	37034	36519	422	26	0.799	0.684	0.521	296	26466	273
Bile129	GAN	38821	37563	37175	424	17	0.737	0.591	0.525	50	23318	286
Bile130	GAN	38434	37112	36758	426	11	0.723	0.581	0.525	78	21675	721
Bile131	GAN	38911	37436	37154	422	10	0.729	0.59	0.531	125	22755	797
Bile132	GAN	36394	35332	35054	424	10	0.734	0.592	0.52	58	23231	334
Bile133	GAN	36870	35331	35079	427	3	0.692	0.548	0.527	50	19371	152
Bile140	GAN	37134	35913	35487	425	8	0.732	0.587	0.535	122	22831	330
Bile142	GAN	37920	36681	36300	383	75	0.794	0.671	0.502	446	26749	298
Bile58	GEST	36062	34802	34544	420	11	0.736	0.59	0.533	1615	22518	722
Bile118	GEST	39040	37884	37577	425	8	0.745	0.601	0.535	601	23546	744
Bile1	GEST	39380	38283	37975	405	6	0.792	0.656	0.546	1124	27733	131
Bile10	GEST	38029	37375	37090	418	11	0.824	0.692	0.523	1574	27566	167
Bile11	GEST	38123	37438	37127	419	9	0.82	0.685	0.52	1098	27335	173
Bile12	GEST	38831	38055	37560	424	9	0.844	0.715	0.551	1615	27667	169
Bile13	GEST	36565	36100	35639	424	9	0.836	0.708	0.544	1787	26952	411
Bile14	GEST	38657	38136	37808	426	7	0.844	0.717	0.553	900	27543	370
Bile16	GEST	36461	35621	35292	422	10	0.83	0.701	0.532	1115	27180	296
Bile17	GEST	38536	37609	37110	423	17	0.823	0.69	0.525	536	26956	443
Bile2	GEST	30800	30348	30089	425	9	0.816	0.681	0.535	2536	23754	664
Bile3	GEST	36335	35558	35174	422	11	0.826	0.694	0.547	1323	27176	261
Bile4	GEST	37552	37000	36724	420	8	0.82	0.685	0.506	1625	26377	261
Bile5	GEST	37625	36930	36540	424	8	0.819	0.685	0.516	543	26612	313
Bile6	GEST	38753	37803	37392	419	16	0.809	0.672	0.506	474	26375	578
Bile7	GEST	37032	36039	35670	420	11	0.822	0.691	0.534	1744	27127	203
Bile8	GEST	39143	37778	37341	409	9	0.792	0.655	0.537	1740	27163	146
Bile9	GEST	37529	37221	36969	427	6	0.853	0.726	0.536	458	27905	275
Bile21	GEST	36312	35721	35327	421	11	0.828	0.695	0.536	1336	27287	252
Bile40	GEST	38509	37565	37088	424	14	0.824	0.691	0.518	602	26480	489
Bile56	GN	30851	30524	30393	427	1	0.779	0.637	0.565	2	25738	685
Bile57	GN	37784	36716	36222	415	43	0.803	0.683	0.533	332	26626	385
Bile94	GN	37917	36534	36306	417	11	0.726	0.587	0.524	1256	23405	848
Bile105	GN	37923	36879	36546	422	11	0.791	0.659	0.527	283	25942	367
Bile95	GN	34545	33558	33253	424	12	0.731	0.584	0.521	489	22154	736
Bile134	GN	38391	37194	36891	420	10	0.741	0.597	0.528	970	23798	483
Bile18	GN	39484	38396	37756	388	68	0.819	0.675	0.504	349	27359	352
Bile19	GN	37833	37615	37416	427	2	0.843	0.713	0.525	572	27651	144
Bile20	GN	38654	38127	37848	427	5	0.843	0.716	0.549	713	27498	301
Bile22	GN	36634	35641	35105	424	20	0.826	0.693	0.524	228	26970	216
Bile23	GN	38107	37706	37358	427	8	0.849	0.721	0.528	1062	27903	130
Bile24	GN	38124	37060	36629	418	11	0.812	0.678	0.514	616	26848	386
Bile25	GN	36329	35483	35144	423	15	0.821	0.691	0.528	176	27047	331
Bile26	GN	37606	36646	35861	417	34	0.813	0.678	0.516	922	26819	570
Bile27	GN	37366	36834	36517	427	6	0.841	0.713	0.548	59	27715	76
Bile28	GN	37044	36571	36333	427	4	0.839	0.711	0.547	700	27578	215
Bile29	GN	37808	36601	35851	419	35	0.814	0.679	0.532	1372	26897	325
Bile30	GN	37080	36512	36187	427	5	0.84	0.712	0.553	1050	27318	458
Bile32	GN	36968	36062	35430	423	23	0.833	0.703	0.536	158	27513	224
Bile33	GN	38137	37112	36732	424	10	0.813	0.68	0.514	1277	26365	486
Bile34	GN	38022	37622	37407	426	3	0.842	0.712	0.531	1278	27753	148
Bile35	GN	36212	35621	35348	425	7	0.813	0.673	0.546	1748	26936	205
Bile36	GN	38334	37122	36755	399	62	0.811	0.693	0.51	650	27103	464
Bile37	GN	37606	37043	36780	425	9	0.823	0.693	0.527	102	26888	277
Bile39	GN	39350	38304	37905	423	11	0.813	0.681	0.516	211	26629	585
Bile41	GN	30315	29344	28794	413	44	0.816	0.681	0.518	460	25272	338
Bile42	GN	38716	37803	37279	422	13	0.82	0.688	0.525	91	27227	407
Bile43	GN	37682	36685	36143	419	22	0.821	0.686	0.53	77	27258	187
Bile44	GN	36912	35874	35239	422	28	0.813	0.68	0.522	843	26735	254
Bile45	GN	39009	38022	37392	417	27	0.82	0.685	0.53	59	27194	171
Bile46	GN	37649	36915	36605	424	9	0.82	0.688	0.513	733	26951	522
