# Supplementary material for: Biliary Microbial Structure of Gallstone Patients With a History of Endoscopic Sphincterotomy Surgery
Source: Front Cell Infect Microbiol. 2021 Jan 27;10:594778. doi: 10.3389/fcimb.2020.594778 (PMC7873689; doi:10.3389/fcimb.2020.594778)
Supplement: Supplementary file 4 [file Table_2.xlsx]

## Sheet: sheet1
Table S2. The summary of highly prevalent genera in gallstone patients.
Group	Wilcoxon(GN,GEST)-P	FDR(GN,GEST)	Wilcoxon(GAN,GAEST)-P	FDR(GAN,GAEST)	average(GEST)	average(GN)	average(GAEST)	average(GAN)
Streptococcus	0.52152	0.975008	0.656449	1	0.0481476	0.100904	0.0430955	0.0810362
Escherichia	0.767014	1	0.120851	0.963971	0.199321	0.236339	0.317691	0.162087
Pseudomonas	0.000144861	0.0163114	0.178624	0.963971	0.0204129	0.160895	0.0607767	0.165603
Enterococcus	0.39403	0.858823	0.220092	0.963971	0.0575459	0.0680267	0.0930789	0.17734
Klebsiella	0.650269	1	0.409737	0.963971	0.0709091	0.0560475	0.0279778	0.0990383
Citrobacter	0.886028	1	0.0233808	0.767639	0.0100929	0.00900043	0.00125287	0.0127514
Prevotella	0.509132	0.97497	0.334128	0.963971	0.065962	0.0408245	0.0560659	0.00827277
Veillonella	0.0410412	0.405372	0.671336	1	0.0330887	0.0137324	0.00730823	0.0141203
Fusobacterium	0.011491	0.190278	0.0172394	0.60661	0.0657986	0.0177237	0.00953698	0.0143345
Enterobacteriaceae(unclassified)	0.0201527	0.283649	0.703818	1	0.0140987	0.00272994	0.00463878	0.0296369
Ochrobactrum	2.13155e-05	0.0115844	0.00615889	0.472171	0.000504366	0.0162532	0.000377687	0.00843548
Erythrobacteraceae(unclassified)	4.86352e-05	0.0115844	0.0313558	0.824925	0.000569915	0.00875841	0.000638788	0.00711869
Granulicatella	0.347018	0.858823	0.37613	0.963971	0.00464413	0.0179067	0.0143435	0.00506013
Clostridium	0.0554634	0.503644	0.117428	0.963971	0.0347381	0.00677127	0.0313648	0.00721679
Porphyromonas	0.124061	0.73758	0.902997	1	0.0372354	0.00555123	0.000946391	0.00803924
Actinomyces	0.0300869	0.338779	0.598344	0.9708	0.00230474	0.00529373	0.00358937	0.00668138
Acinetobacter	0.00177369	0.0525573	0.00663749	0.472171	0.0002781	0.00285939	0.000238436	0.00283466
Serratia	6.17283e-05	0.0115844	0.00447003	0.472171	0.000221168	0.00484117	8.8931e-05	0.00422127
Pyramidobacter	0.000737633	0.0357722	0.00011028	0.0620875	0.0772059	0.00059004	0.100788	0.000555349
Aeromonas	0.0822602	0.625844	0.137373	0.963971	0.02745	0.00764351	0.0480382	0.00872373
Alloprevotella	0.423649	0.858823	0.250699	0.963971	0.00627312	0.00354675	0.00560637	0.00233376
Comamonas	0.000861593	0.0357722	0.0386741	0.85939	0.000330273	0.00294896	0.000169042	0.00432238
Comamonadaceae(unclassified)	0.00288119	0.0705266	0.194867	0.963971	0.000370722	0.00362092	0.000344826	0.00562614
Neisseria	0.0105805	0.188647	0.853448	1	0.0152652	0.0241675	0.000757849	0.0025873
Haemophilus	0.685134	1	0.414914	0.963971	0.0268862	0.018133	0.000272944	0.000444962
Delftia	0.000323656	0.0260312	0.013822	0.55584	0.000261034	0.00331854	0.000124254	0.00161018
Rothia	0.0126197	0.197358	0.230321	0.963971	0.00149895	0.0129934	0.0423638	0.00232646
Bacteroides	0.67351	1	0.198692	0.963971	0.0341309	0.013732	0.0113593	0.00278666
Leptotrichia	0.187143	0.810147	0.67765	1	0.00428809	0.0040729	0.00424699	0.00222883
Bacillus	0.00069357	0.0357722	0.0258135	0.767639	0.000156942	0.00384789	7.81861e-05	0.0088217
Campylobacter	0.0368371	0.384061	0.279452	0.963971	0.00296354	0.00101774	0.00218787	0.00106691
Staphylococcus	0.00485786	0.109399	0.0747641	0.963971	0.000186687	0.00351286	0.000315426	0.000980852
Corynebacterium	0.0152288	0.231725	0.0688205	0.963971	0.000344572	0.00118088	0.000389825	0.00137182
Propionibacterium	0.00108015	0.0357722	0.088032	0.963971	0.000120511	0.00118777	0.000401405	0.00133626
