# Supplementary material for: Biliary Microbial Structure of Gallstone Patients With a History of Endoscopic Sphincterotomy Surgery
Source: Front Cell Infect Microbiol. 2021 Jan 27;10:594778. doi: 10.3389/fcimb.2020.594778 (PMC7873689; doi:10.3389/fcimb.2020.594778)
Supplement: Supplementary file 5 [file Table_3.xlsx]

## Sheet: rare_genera
Table S3. The summary of genera with a low prevalence among gallstone patients.
Taxon	GEST_count(RA>1%)	GN_count(RA>1%)	GEST_max_RA	GN_max_RA
k__Bacteria;p__Proteobacteria;c__Gammaproteobacteria;o__Enterobacteriales;f__Enterobacteriaceae;g__Morganella	4	0	0.381521	0.000657919
k__Bacteria;p__Firmicutes;c__Bacilli;o__Lactobacillales;f__Lactobacillaceae;g__Lactobacillus	1	2	0.014668	0.143186
k__Bacteria;p__Verrucomicrobia;c__Verrucomicrobiae;o__Verrucomicrobiales;f__Verrucomicrobiaceae;g__Akkermansia	2	1	0.363215	0.0100224
k__Bacteria;p__Proteobacteria;c__Alphaproteobacteria;o__Rhizobiales;f__Methylobacteriaceae;g__Methylobacterium	0	2	0.00016988	0.0268545
k__Bacteria;p__Firmicutes;c__Bacilli;o__Lactobacillales;f__Aerococcaceae;g__Abiotrophia	0	2	0.000526078	0.0172523
k__Bacteria;p__Actinobacteria;c__Actinobacteria;o__Coriobacteriales;f__Coriobacteriaceae;g__Eggerthella	0	2	7.55287e-05	0.0138724
k__Bacteria;p__Proteobacteria;c__Alphaproteobacteria;o__Rhizobiales;f__Rhizobiaceae;g__Rhizobium	0	2	0.000377644	0.0243598
k__Bacteria;p__Firmicutes;c__Clostridia;o__Clostridiales;f__Clostridiales_Incertae Sedis XI;g__Parvimonas	1	1	0.0560819	0.0114716
k__Bacteria;p__Proteobacteria;c__Gammaproteobacteria;Other;Other;Other	2	0	0.0212922	0.000519095
k__Bacteria;p__Firmicutes;c__Clostridia;o__Clostridiales;f__Clostridiales_Incertae Sedis XI;g__Finegoldia	2	0	0.0278604	0.000215031
k__Bacteria;p__Firmicutes;c__Bacilli;o__Bacillales;f__Bacillaceae 1;g__Anoxybacillus	0	1	0.000519365	0.0120247
k__Bacteria;p__Proteobacteria;c__Betaproteobacteria;o__Burkholderiales;f__Burkholderiales_incertae_sedis;g__Tepidimonas	0	1	0.000454976	0.0183496
k__Bacteria;p__Proteobacteria;c__Alphaproteobacteria;o__Sphingomonadales;f__Sphingomonadaceae;g__Sphingomonas	0	1	0.00016988	0.0322257
k__Bacteria;p__Proteobacteria;c__Betaproteobacteria;o__Burkholderiales;Other;Other	0	1	0.00389524	0.0347794
k__Bacteria;p__Proteobacteria;c__Betaproteobacteria;o__Burkholderiales;f__Burkholderiales_incertae_sedis;g__Aquabacterium	0	1	0.00021235	0.0115724
k__Bacteria;p__Actinobacteria;c__Actinobacteria;o__Actinomycetales;f__Micrococcaceae;g__Kocuria	0	1	0.00216114	0.0151136
k__Bacteria;p__Actinobacteria;c__Actinobacteria;o__Coriobacteriales;f__Coriobacteriaceae;g__Slackia	0	1	0.00428064	0.0426927
k__Bacteria;p__Proteobacteria;c__Epsilonproteobacteria;o__Campylobacterales;f__Helicobacteraceae;g__Helicobacter	0	1	3.70975e-05	0.247691
k__Bacteria;p__Fusobacteria;c__Fusobacteriia;o__Fusobacteriales;f__Fusobacteriaceae;Other	0	1	0.00177636	0.0100224
k__Bacteria;p__Actinobacteria;c__Actinobacteria;o__Coriobacteriales;f__Coriobacteriaceae;g__Olsenella	0	1	0.000870638	0.0286999
k__Bacteria;p__Firmicutes;c__Negativicutes;o__Selenomonadales;f__Veillonellaceae;g__Megamonas	0	1	0	0.0207386
k__Bacteria;p__Proteobacteria;c__Gammaproteobacteria;o__Pasteurellales;f__Pasteurellaceae;g__Aggregatibacter	1	0	0.0170317	0.00296063
k__Bacteria;p__SR1;c__undefined;o__undefined;f__undefined;g__SR1_genera_incertae_sedis	1	0	0.0173716	0.00622037
k__Bacteria;p__Proteobacteria;c__Gammaproteobacteria;o__Pasteurellales;f__Pasteurellaceae;Other	1	0	0.0139	0.00698125
k__Bacteria;p__Firmicutes;c__Clostridia;o__Clostridiales;f__Lachnospiraceae;g__Clostridium XlVa	1	0	0.258825	0.00423981
k__Bacteria;p__Proteobacteria;c__Gammaproteobacteria;o__Alteromonadales;f__Shewanellaceae;g__Shewanella	1	0	0.0134184	0.000632041
k__Bacteria;p__Proteobacteria;c__Deltaproteobacteria;o__Desulfovibrionales;f__Desulfovibrionaceae;g__Bilophila	1	0	0.0267789	3.72467e-05
k__Bacteria;p__Firmicutes;c__Clostridia;o__Clostridiales;f__Peptostreptococcaceae;g__Clostridium XI	1	0	0.0240769	0.000633194
k__Bacteria;p__Proteobacteria;c__Gammaproteobacteria;o__Enterobacteriales;f__Enterobacteriaceae;g__Edwardsiella	1	0	0.147439	3.63663e-05
