# Supplementary material for: Biliary Microbial Structure of Gallstone Patients With a History of Endoscopic Sphincterotomy Surgery
Source: Front Cell Infect Microbiol. 2021 Jan 27;10:594778. doi: 10.3389/fcimb.2020.594778 (PMC7873689; doi:10.3389/fcimb.2020.594778)
Supplement: Supplementary file 6 [file Table_4.xlsx]

## Sheet: sheet1
		Table S4. The culture results of bile samples.
181209_subgroup	190226_subgroup	Sampleid	Culture Results
A1D	AE	Bile53	Escherichia coli
A1D	AE	Bile54	Negative
A1D	AE	Bile55	Klebsiella mobilis
A1D	AE	Bile64	Klebisella pneumoniae
A1D	AE	Bile73	NA
A1D	AE	Bile15	NA
A2D	AE	Bile80	Escherichia coli
A2D	AE	Bile86	Escherichia coli Enterococcus faecium
A2D	AE	Bile87	Enterococcus faecium
A2D	AE	Bile90	Negative
A3D	AE	Bile108	Escherichia coli Enterococcus faecium Klebisella pneumoniae
A4D	AE	Bile116	Proteus mirabilis
A5D	AE	Bile135	Enterococcus faecium Pseudomonas aeruginosa
A5D	AE	Bile138	Negative
A5D	AE	Bile144	Escherichia coli
A1D	AN	Bile47A	Klebisella pneumoniae
A1D	AN	Bile49	Negative
A1D	AN	Bile50	NA
A1D	AN	Bile52	Escherichia coli Klebisella pneumoniae
A1D	AN	Bile59	NA
A1D	AN	Bile65	Negative
A1D	AN	Bile66	NA
A1D	AN	Bile67	Negative
A1D	AN	Bile68	NA
A1D	AN	Bile71	Enterococcus faecium
A1D	AN	Bile72	NA
A1D	AN	Bile131	Negative
A2D	AN	Bile74	Klebsiella mobilis
A2D	AN	Bile76	Klebisella pneumoniae Enterococcus casselifavus
A2D	AN	Bile82	Enterococcus faecium
A2D	AN	Bile84	NA
A2D	AN	Bile91	NA
A3D	AN	Bile100	Klebisella pneumoniae
A3D	AN	Bile101	Enterococcus faecalis
A3D	AN	Bile106	Negative
A3D	AN	Bile107	Negative
A3D	AN	Bile97	NA
A3D	AN	Bile98	NA
A3D	AN	Bile99	Negative
A4D	AN	Bile113	Enterococcus casselifavus
A4D	AN	Bile121	Negative
A5D	AN	Bile126	Enterococcus faecalis
A5D	AN	Bile127	Negative
A5D	AN	Bile129	NA
A5D	AN	Bile130	NA
A5D	AN	Bile132	Negative
A5D	AN	Bile133	Negative
A5D	AN	Bile140	NA
A5D	AN	Bile142	Negative
NE	NE	Bile58	NA
NE	NE	Bile118	Citrobacter amalonaticua
NE	NE	Bile1	Escherichia coli
NE	NE	Bile10	Morganella morganii
NE	NE	Bile11	NA
NE	NE	Bile12	Escherichia coli
NE	NE	Bile13	NA
NE	NE	Bile14	NA
NE	NE	Bile16	Escherichia coli
NE	NE	Bile17	Negative
NE	NE	Bile2	Enterococcus faecium
NE	NE	Bile3	Enterococcus faecalis
NE	NE	Bile4	Escherichia coli Edwardsiella tarda
NE	NE	Bile5	Negative
NE	NE	Bile6	NA
NE	NE	Bile7	NA
NE	NE	Bile8	Escherichia coli
NE	NE	Bile9	Negative
NE	NE	Bile21	NA
NE	NE	Bile40	NA
NN	NN	Bile56	NA
NN	NN	Bile57	Negative
NN	NN	Bile94	NA
NN	NN	Bile105	NA
NN	NN	Bile95	Negative
NN	NN	Bile134	NA
NN	NN	Bile18	NA
NN	NN	Bile19	Negative
NN	NN	Bile20	NA
NN	NN	Bile22	Negative
NN	NN	Bile23	NA
NN	NN	Bile24	Negative
NN	NN	Bile25	Candida albicans
NN	NN	Bile26	Negative
NN	NN	Bile27	NA
NN	NN	Bile28	Escherichia coli
NN	NN	Bile29	Negative
NN	NN	Bile30	Klebisella pneumoniae
NN	NN	Bile32	Negative
NN	NN	Bile33	Negative
NN	NN	Bile34	Escherichia coli
NN	NN	Bile35	Negative
NN	NN	Bile36	NA
NN	NN	Bile37	NA
NN	NN	Bile39	NA
NN	NN	Bile41	Negative
NN	NN	Bile42	NA
NN	NN	Bile43	NA
NN	NN	Bile44	Negative
NN	NN	Bile45	NA
NN	NN	Bile46	Negative
		Negative: Negative culture result; NA: Culture not performed.

## Sheet: 20201129
		Table S4. The culture results of bile samples.
181209_subgroup	190226_subgroup	Sampleid	Group	Culture Results
A1D	AE	Bile53	GAEST	Escherichia coli
A1D	AE	Bile54	GAEST	Negative
A1D	AE	Bile55	GAEST	Klebsiella mobilis
A1D	AE	Bile64	GAEST	Klebisella pneumoniae
A1D	AE	Bile73	GAEST	NA
A1D	AE	Bile15	GAEST	NA
A2D	AE	Bile80	GAEST	Escherichia coli
A2D	AE	Bile86	GAEST	Escherichia coli Enterococcus faecium
A2D	AE	Bile87	GAEST	Enterococcus faecium
A2D	AE	Bile90	GAEST	Negative
A3D	AE	Bile108	GAEST	Escherichia coli Enterococcus faecium Klebisella pneumoniae
A4D	AE	Bile116	GAEST	Proteus mirabilis
A5D	AE	Bile135	GAEST	Enterococcus faecium Pseudomonas aeruginosa
A5D	AE	Bile138	GAEST	Negative
A5D	AE	Bile144	GAEST	Escherichia coli
A1D	AN	Bile47A	GAN	Klebisella pneumoniae
A1D	AN	Bile49	GAN	Negative
A1D	AN	Bile50	GAN	NA
A1D	AN	Bile52	GAN	Escherichia coli Klebisella pneumoniae
A1D	AN	Bile59	GAN	NA
A1D	AN	Bile65	GAN	Negative
A1D	AN	Bile66	GAN	NA
A1D	AN	Bile67	GAN	Negative
A1D	AN	Bile68	GAN	NA
A1D	AN	Bile71	GAN	Enterococcus faecium
A1D	AN	Bile72	GAN	NA
A1D	AN	Bile131	GAN	Negative
A2D	AN	Bile74	GAN	Klebsiella mobilis
A2D	AN	Bile76	GAN	Klebisella pneumoniae Enterococcus casselifavus
A2D	AN	Bile82	GAN	Enterococcus faecium
A2D	AN	Bile84	GAN	NA
A2D	AN	Bile91	GAN	NA
A3D	AN	Bile100	GAN	Klebisella pneumoniae
A3D	AN	Bile101	GAN	Enterococcus faecalis
A3D	AN	Bile106	GAN	Negative
A3D	AN	Bile107	GAN	Negative
A3D	AN	Bile97	GAN	NA
A3D	AN	Bile98	GAN	NA
A3D	AN	Bile99	GAN	Negative
A4D	AN	Bile113	GAN	Enterococcus casselifavus
A4D	AN	Bile121	GAN	Negative
A5D	AN	Bile126	GAN	Enterococcus faecalis
A5D	AN	Bile127	GAN	Negative
A5D	AN	Bile129	GAN	NA
A5D	AN	Bile130	GAN	NA
A5D	AN	Bile132	GAN	Negative
A5D	AN	Bile133	GAN	Negative
A5D	AN	Bile140	GAN	NA
A5D	AN	Bile142	GAN	Negative
NE	NE	Bile58	GEST	NA
NE	NE	Bile118	GEST	Citrobacter amalonaticua
NE	NE	Bile1	GEST	Escherichia coli
NE	NE	Bile10	GEST	Morganella morganii
NE	NE	Bile11	GEST	NA
NE	NE	Bile12	GEST	Escherichia coli
NE	NE	Bile13	GEST	NA
NE	NE	Bile14	GEST	NA
NE	NE	Bile16	GEST	Escherichia coli
NE	NE	Bile17	GEST	Negative
NE	NE	Bile2	GEST	Enterococcus faecium
NE	NE	Bile3	GEST	Enterococcus faecalis
NE	NE	Bile4	GEST	Escherichia coli Edwardsiella tarda
NE	NE	Bile5	GEST	Negative
NE	NE	Bile6	GEST	NA
NE	NE	Bile7	GEST	NA
NE	NE	Bile8	GEST	Escherichia coli
NE	NE	Bile9	GEST	Negative
NE	NE	Bile21	GEST	NA
NE	NE	Bile40	GEST	NA
NN	NN	Bile56	GN	NA
NN	NN	Bile57	GN	Negative
NN	NN	Bile94	GN	NA
NN	NN	Bile105	GN	NA
NN	NN	Bile95	GN	Negative
NN	NN	Bile134	GN	NA
NN	NN	Bile18	GN	NA
NN	NN	Bile19	GN	Negative
NN	NN	Bile20	GN	NA
NN	NN	Bile22	GN	Negative
NN	NN	Bile23	GN	NA
NN	NN	Bile24	GN	Negative
NN	NN	Bile25	GN	Candida albicans
NN	NN	Bile26	GN	Negative
NN	NN	Bile27	GN	NA
NN	NN	Bile28	GN	Escherichia coli
NN	NN	Bile29	GN	Negative
NN	NN	Bile30	GN	Klebisella pneumoniae
NN	NN	Bile32	GN	Negative
NN	NN	Bile33	GN	Negative
NN	NN	Bile34	GN	Escherichia coli
NN	NN	Bile35	GN	Negative
NN	NN	Bile36	GN	NA
NN	NN	Bile37	GN	NA
NN	NN	Bile39	GN	NA
NN	NN	Bile41	GN	Negative
NN	NN	Bile42	GN	NA
NN	NN	Bile43	GN	NA
NN	NN	Bile44	GN	Negative
NN	NN	Bile45	GN	NA
NN	NN	Bile46	GN	Negative
		Negative: Negative culture result; NA: Culture not performed.
