# Supplementary material for: Biliary Microbial Structure of Gallstone Patients With a History of Endoscopic Sphincterotomy Surgery
Source: Front Cell Infect Microbiol. 2021 Jan 27;10:594778. doi: 10.3389/fcimb.2020.594778 (PMC7873689; doi:10.3389/fcimb.2020.594778)
Supplement: Supplementary file 8 [file Table_6.xlsx]

## Sheet: Sheet1
Table S6. The statistical statistics of β-diversity indices.
Method	Measurement index	Statistic	P value	Number of permutations
Adonis	Bray-Crutis dissimilarity	R2=0.071	0.001	999
Adonis	unweighted UniFrac distance	R2=0.05966	0.001	999
Adonis	weighted UniFrac distance	R2=0.07096	0.001	999
ANOSIM	Bray-Crutis dissimilarity	R=0.1629	0.001	999
ANOSIM	unweighted UniFrac distance	R=0.3315	0.001	999
ANOSIM	weighted UniFrac distance	R=0.1016	0.03	999
PERMANOVA	Bray-Crutis dissimilarity	Pseudo-F=3.7447	0.001	999
PERMANOVA	unweighted UniFrac distance	Pseudo-F=3.1087	0.001	999
PERMANOVA	weighted UniFrac distance	Pseudo-F=3.7427	0.006	999
