# Supplementary material for: Biliary Microbial Structure of Gallstone Patients With a History of Endoscopic Sphincterotomy Surgery
Source: Front Cell Infect Microbiol. 2021 Jan 27;10:594778. doi: 10.3389/fcimb.2020.594778 (PMC7873689; doi:10.3389/fcimb.2020.594778)
Supplement: Supplementary file 9 [file Table_7.xlsx]

## Sheet: pathway1
Table S7. The summary of differential predicted KEGG pathways.
Group	FDR(GEST,GN)	Average(GEST)	Average(GN)
Cellular Processes;Cell Growth and Death;p53 signaling pathway	0.000815468	1.23195e-07	3.13948e-06
Human Diseases;Cancers;Small cell lung cancer	0.000815468	1.28977e-07	3.01044e-06
Human Diseases;Cancers;Colorectal cancer	0.000815468	1.23211e-07	3.01041e-06
Human Diseases;Cardiovascular Diseases;Viral myocarditis	0.000815468	1.23209e-07	3.01041e-06
Human Diseases;Infectious Diseases;Toxoplasmosis	0.000815468	1.23209e-07	3.01041e-06
Human Diseases;Infectious Diseases;Influenza A	0.000815468	1.27156e-07	3.10098e-06
Metabolism;Xenobiotics Biodegradation and Metabolism;Chlorocyclohexane and chlorobenzene degradation	0.00123233	0.000113636	0.000306004
Metabolism;Metabolism of Other Amino Acids;Selenocompound metabolism	0.00368189	0.00269136	0.0024154
Metabolism;Metabolism of Other Amino Acids;Glutathione metabolism	0.00368189	0.00285188	0.00359994
Organismal Systems;Endocrine System;Renin-angiotensin system	0.00368189	3.38559e-07	4.89645e-06
Human Diseases;Cardiovascular Diseases;Hypertrophic cardiomyopathy (HCM)	0.00368189	2.7975e-07	3.51366e-06
Metabolism;Metabolism of Terpenoids and Polyketides;Biosynthesis of type II polyketide products	0.00368189	3.50023e-06	3.78465e-05
Cellular Processes;Transport and Catabolism;Peroxisome	0.00377428	0.000923056	0.00109619
Metabolism;Xenobiotics Biodegradation and Metabolism;Dioxin degradation	0.00377428	0.000155701	0.000273569
Metabolism;Enzyme Families;Peptidases	0.00384857	0.0215802	0.0193543
Metabolism;Amino Acid Metabolism;Tryptophan metabolism	0.00441114	0.00101591	0.00140174
Metabolism;Biosynthesis of Other Secondary Metabolites;Isoflavonoid biosynthesis	0.00441114	1.26709e-08	3.72973e-07
Metabolism;Xenobiotics Biodegradation and Metabolism;Fluorobenzoate degradation	0.00538105	9.55749e-05	0.000313679
Human Diseases;Neurodegenerative Diseases;Huntington's disease	0.00553933	0.000349764	0.00047171
Metabolism;Metabolism of Terpenoids and Polyketides;Tetracycline biosynthesis	0.00572615	0.000365538	0.000472875
Metabolism;Xenobiotics Biodegradation and Metabolism;Aminobenzoate degradation	0.00614001	0.00109267	0.00158101
Unclassified;Metabolism;Energy metabolism	0.00614001	0.0173888	0.0147012
Genetic Information Processing;Transcription;Basal transcription factors	0.0100647	1.78846e-06	6.26839e-06
Metabolism;Glycan Biosynthesis and Metabolism;Lipopolysaccharide biosynthesis	0.01191	0.00441456	0.00344013
Human Diseases;Infectious Diseases;African trypanosomiasis	0.01191	9.348e-05	0.000178463
Unclassified;Metabolism;Amino acid metabolism	0.0123553	0.00370592	0.00331761
Metabolism;Xenobiotics Biodegradation and Metabolism;Xylene degradation	0.0164198	5.05306e-05	7.25382e-05
Metabolism;Xenobiotics Biodegradation and Metabolism;Drug metabolism - other enzymes	0.0166106	0.00239359	0.00206049
Metabolism;Carbohydrate Metabolism;Propanoate metabolism	0.0166106	0.0021309	0.00257074
Organismal Systems;Endocrine System;GnRH signaling pathway	0.0166106	2.14402e-07	1.30662e-06
Organismal Systems;Immune System;Fc gamma R-mediated phagocytosis	0.0166106	2.14408e-07	1.30659e-06
Cellular Processes;Transport and Catabolism;Endocytosis	0.0166106	2.14402e-07	1.30651e-06
Genetic Information Processing;Translation;mRNA surveillance pathway	0.0166106	6.19354e-08	8.51286e-07
Metabolism;Biosynthesis of Other Secondary Metabolites;Flavone and flavonol biosynthesis	0.0276809	3.63402e-06	1.28022e-05
Metabolism;Glycan Biosynthesis and Metabolism;Glycosphingolipid biosynthesis - globo series	0.0283986	0.000162381	0.00011648
Metabolism;Xenobiotics Biodegradation and Metabolism;Caprolactam degradation	0.0299103	0.000140628	0.000347713
Environmental Information Processing;Signaling Molecules and Interaction;G protein-coupled receptors	0.0321617	4.73623e-08	1.28076e-06
Metabolism;Xenobiotics Biodegradation and Metabolism;Bisphenol degradation	0.0323555	0.000171861	0.000286524
Cellular Processes;Cell Motility;Bacterial motility proteins	0.0350297	0.00760005	0.00998162
Metabolism;Xenobiotics Biodegradation and Metabolism;Polycyclic aromatic hydrocarbon degradation	0.0350297	0.000272385	0.000427879
Metabolism;Xenobiotics Biodegradation and Metabolism;Drug metabolism - cytochrome P450	0.036457	0.000165779	0.000234999
Metabolism;Carbohydrate Metabolism;Glyoxylate and dicarboxylate metabolism	0.037947	0.00379824	0.00471059
Metabolism;Xenobiotics Biodegradation and Metabolism;Benzoate degradation	0.0404381	0.00120374	0.00220872
Metabolism;Metabolism of Terpenoids and Polyketides;Geraniol degradation	0.0404381	0.000304061	0.000802262
Organismal Systems;Circulatory System;Cardiac muscle contraction	0.0404381	2.44821e-05	0.000109869
Environmental Information Processing;Signal Transduction;mTOR signaling pathway	0.0404381	7.89341e-09	1.82876e-07
Cellular Processes;Transport and Catabolism;Phagosome	0.0404381	4.73781e-09	1.09806e-07
Human Diseases;Infectious Diseases;Measles	0.0404381	3.94627e-09	9.14827e-08
Human Diseases;Infectious Diseases;Hepatitis C	0.0404381	3.94627e-09	9.14801e-08
Cellular Processes;Cell Growth and Death;Cell cycle	0.0404381	3.38421e-09	7.84142e-08
Organismal Systems;Environmental Adaptation;Circadian rhythm - plant	0.0404381	2.11864e-05	4.11443e-05
Human Diseases;Immune System Diseases;Systemic lupus erythematosus	0.0419434	5.86903e-05	0.000107026
Human Diseases;Neurodegenerative Diseases;Parkinson's disease	0.0421469	2.46076e-05	0.000112934
Metabolism;Biosynthesis of Other Secondary Metabolites;Caffeine metabolism	0.0424291	1.77569e-05	3.41093e-06
Metabolism;Carbohydrate Metabolism;Pentose phosphate pathway	0.0440114	0.00584449	0.00622166
Metabolism;Glycan Biosynthesis and Metabolism;Other glycan degradation	0.0440114	0.000768274	0.000563667
Metabolism;Amino Acid Metabolism;Valine, leucine and isoleucine degradation	0.0451409	0.00106465	0.00217865
Human Diseases;Cancers;Prostate cancer	0.0451409	6.70313e-05	4.67528e-05
Organismal Systems;Excretory System;Aldosterone-regulated sodium reabsorption	0.0481089	0	2.33856e-07
Metabolism;Lipid Metabolism;Fatty acid elongation in mitochondria	0.0481089	3.50368e-05	4.52772e-07
Metabolism;Metabolism of Cofactors and Vitamins;Thiamine metabolism	0.0483693	0.00527361	0.00469111
