# Supplementary material for: Biliary Microbial Structure of Gallstone Patients With a History of Endoscopic Sphincterotomy Surgery
Source: Front Cell Infect Microbiol. 2021 Jan 27;10:594778. doi: 10.3389/fcimb.2020.594778 (PMC7873689; doi:10.3389/fcimb.2020.594778)
Supplement: Supplementary file 10 [file Table_8.xlsx]

## Sheet: KO1
Table S8. The summary of differential predicted KEGG pathways.
KO_num	KO_description	FDR(GEST,GN)	Average(GEST)	Average(GN)
K02221	YggT family protein	0.00108956	0.000350035	0.000519321
K06223	DNA adenine methylase [EC:2.1.1.72]	0.00108956	0.000546053	0.00030524
K00031	isocitrate dehydrogenase [EC:1.1.1.42]	0.00153819	0.000397616	0.000524199
K01270	aminoacylhistidine dipeptidase [EC:3.4.13.3];dipeptidase D [EC:3.4.13.-]	0.00249155	0.000502792	0.000302149
K06142	outer membrane protein	0.00282337	0.00057372	0.000382258
K12410	NAD-dependent deacetylase [EC:3.5.1.-]	0.00320773	0.000659189	0.000469917
K14441	ribosomal protein S12 methylthiotransferase [EC:2.-.-.-]	0.00366773	0.000586465	0.000407471
K01893	asparaginyl-tRNA synthetase [EC:6.1.1.22]	0.00616256	0.000683893	0.000461222
K08301	ribonuclease G [EC:3.1.26.-]	0.00657242	0.000607432	0.000410902
K07139	None	0.00702584	0.000614642	0.000396621
K05515	penicillin-binding protein 2	0.00798627	0.000661666	0.000473621
K03296	hydrophobic/amphiphilic exporter-1 (mainly G- bacteria), HAE1 family	0.00848129	0.000644784	0.000472787
K01619	deoxyribose-phosphate aldolase [EC:4.1.2.4]	0.0101425	0.000667049	0.000461179
K01791	UDP-N-acetylglucosamine 2-epimerase [EC:5.1.3.14]	0.0119238	0.000592501	0.000458503
K00793	riboflavin synthase [EC:2.5.1.9];riboflavin synthase alpha chain [EC:2.5.1.9]	0.0150526	0.000674641	0.000539668
K01258	tripeptide aminopeptidase [EC:3.4.11.4]	0.0160384	0.000660764	0.000466739
K06168	bifunctional enzyme involved in thiolation and methylation of tRNA	0.0179076	0.000667531	0.000508368
K03569	rod shape-determining protein MreB and related proteins	0.0188167	0.000665321	0.000494803
K01448	N-acetylmuramoyl-L-alanine amidase [EC:3.5.1.28]	0.0197877	0.000687355	0.000539916
K03797	carboxyl-terminal processing protease [EC:3.4.21.102]	0.0197877	0.000687658	0.000544717
K04759	ferrous iron transport protein B	0.0197877	0.000664918	0.000501908
K01338	ATP-dependent Lon protease [EC:3.4.21.53]	0.0230304	0.000661175	0.000501248
K03147	thiamine biosynthesis protein ThiC	0.0230304	0.000557078	0.000395293
K04487	cysteine desulfurase [EC:2.8.1.7]	0.0230304	0.000479995	0.00059658
K06041	arabinose-5-phosphate isomerase [EC:5.3.1.13]	0.0253004	0.000618137	0.000469475
K03654	ATP-dependent DNA helicase RecQ [EC:3.6.1.-];ATP-dependent DNA helicase RecQ [EC:3.6.4.12]	0.0253004	0.000668785	0.000534424
K04069	pyruvate formate lyase activating enzyme [EC:1.97.1.4]	0.0253004	0.000665783	0.000483735
K06148	ATP-binding cassette, subfamily C, bacterial	0.0253004	0.000460527	0.000603159
K00099	1-deoxy-D-xylulose-5-phosphate reductoisomerase [EC:1.1.1.267]	0.0265992	0.000660645	0.000507026
K07107	acyl-CoA thioester hydrolase [EC:3.1.2.-]	0.0293242	0.000674974	0.00054117
K00876	uridine kinase [EC:2.7.1.48]	0.0310361	0.000603537	0.000424272
K03527	4-hydroxy-3-methylbut-2-enyl diphosphate reductase [EC:1.17.1.2]	0.0310361	0.000661181	0.000515369
K01961	acetyl-CoA carboxylase, biotin carboxylase subunit [EC:6.4.1.2];acetyl-CoA carboxylase, biotin carboxylase subunit [EC:6.4.1.2 6.3.4.14]	0.0310361	0.000462567	0.000564336
K00794	6,7-dimethyl-8-ribityllumazine synthase [EC:2.5.1.78];riboflavin synthase beta chain [EC:2.5.1.-]	0.0310361	0.000678894	0.000557092
K01785	aldose 1-epimerase [EC:5.1.3.3]	0.0355382	0.000584959	0.000450749
K03789	ribosomal-protein-alanine N-acetyltransferase [EC:2.3.1.128]	0.0355382	0.00045482	0.000571279
K07391	magnesium chelatase family protein	0.0355382	0.000674003	0.000528373
K00963	UTP--glucose-1-phosphate uridylyltransferase [EC:2.7.7.9]	0.0355382	0.00047455	0.000594673
K06287	septum formation protein	0.0355382	0.00067641	0.000554749
K14170	chorismate mutase / prephenate dehydratase [EC:5.4.99.5 4.2.1.51]	0.0369913	0.000474128	0.000356019
K03800	lipoate-protein ligase A [EC:2.7.7.63]	0.03866	0.000494948	0.000372436
K00688	starch phosphorylase [EC:2.4.1.1]	0.0403685	0.000689797	0.000547095
K00527	ribonucleoside-triphosphate reductase [EC:1.17.4.2]	0.0403685	0.000693112	0.000506186
K02160	acetyl-CoA carboxylase biotin carboxyl carrier protein	0.0403685	0.000430236	0.000532386
K01885	glutamyl-tRNA synthetase [EC:6.1.1.17]	0.0415624	0.000665293	0.000523959
K01467	beta-lactamase [EC:3.5.2.6]	0.0415624	0.000399886	0.000481554
K04079	molecular chaperone HtpG	0.0426288	0.000516709	0.000387686
K01012	biotin synthetase [EC:2.8.1.6]	0.0426288	0.000575296	0.000426884
K01489	cytidine deaminase [EC:3.5.4.5]	0.0426288	0.000630188	0.00046284
K01159	crossover junction endodeoxyribonuclease RuvC [EC:3.1.22.4]	0.0447029	0.000645454	0.000513793
K03060	DNA-directed RNA polymerase subunit omega [EC:2.7.7.6]	0.0485165	0.00049111	0.000595574
